# Supplementary material for: Risk-Stratified Breast Cancer Screening Incorporating a Polygenic Risk Score: A Survey of UK General Practitioners’ Knowledge and Attitudes
Source: Genes (Basel). 2023 Mar 16;14(3):732. doi: 10.3390/genes14030732 (PMC10048009; doi:10.3390/genes14030732)
Supplement: Supplementary file 1 [file genes-14-00732-s001.zip]

Archive with 1 entries (1 files):
- genes-2128189-supplementary.pdf
